# Supplementary material for: Metapogonia snizeki sp. nov. and a previously unknown female of M. elgonensis (Burgeon, 1945) (Coleoptera, Scarabaeidae, Melolonthinae, Diplotaxini)
Source: Zookeys. 2020 Aug 24;963:131–40. doi: 10.3897/zookeys.963.54714 (PMC7458945; doi:10.3897/zookeys.963.54714)
Supplement: XML Treatment for Metapogonia snizeki [file zookeys.963.54714-treatment1.xml]

<!DOCTYPE tp:taxon-treatment
  PUBLIC "-//TaxonX//DTD Taxonomic Treatment Publishing DTD v0 20100105//EN" "tax-treatment-NSO.dtd">
<tp:taxon-treatment xmlns:tp="http://www.plazi.org/taxpub"><tp:treatment-meta><kwd-group><label>Taxon classification</label><kwd><named-content xmlns:xlink="http://www.w3.org/1999/xlink" content-type="kingdom">Animalia</named-content></kwd><kwd><named-content xmlns:xlink="http://www.w3.org/1999/xlink" content-type="order">Coleoptera</named-content></kwd><kwd><named-content xmlns:xlink="http://www.w3.org/1999/xlink" content-type="family">Scarabaeidae</named-content></kwd></kwd-group><mixed-citation publication-type="journal"><person-group><name><surname>Bezděk</surname><given-names>Aleš</given-names></name></person-group><article-title><italic><tp:taxon-name><tp:taxon-name-part taxon-name-part-type="genus" reg="Metapogonia">Metapogonia</tp:taxon-name-part> <tp:taxon-name-part taxon-name-part-type="species" reg="snizeki">snizeki</tp:taxon-name-part></tp:taxon-name></italic> sp. nov. and a previously unknown female of <italic><tp:taxon-name><tp:taxon-name-part taxon-name-part-type="genus" reg="Metapogonia">M.</tp:taxon-name-part> <tp:taxon-name-part taxon-name-part-type="species" reg="elgonensis">elgonensis</tp:taxon-name-part></tp:taxon-name></italic> (Burgeon, 1945) (<tp:taxon-name><tp:taxon-name-part taxon-name-part-type="order">Coleoptera</tp:taxon-name-part></tp:taxon-name>, <tp:taxon-name><tp:taxon-name-part taxon-name-part-type="family">Scarabaeidae</tp:taxon-name-part></tp:taxon-name>, <tp:taxon-name><tp:taxon-name-part taxon-name-part-type="subfamily">Melolonthinae</tp:taxon-name-part></tp:taxon-name>, <tp:taxon-name><tp:taxon-name-part taxon-name-part-type="tribe">Diplotaxini</tp:taxon-name-part></tp:taxon-name>)</article-title><source>Zookeys</source><day>24</day><month>8</month><year>2020</year><volume>963</volume><fpage>131</fpage><lpage>140</lpage><pub-id pub-id-type="doi">10.3897/zookeys.963.54714</pub-id></mixed-citation></tp:treatment-meta><tp:nomenclature><tp:taxon-name><object-id xmlns:xlink="http://www.w3.org/1999/xlink" content-type="arpha" xlink:type="simple">5D167FF9-9AB0-58B8-83FD-B800DD69CAAD</object-id>
            <tp:taxon-name-part taxon-name-part-type="genus" reg="Metapogonia">Metapogonia</tp:taxon-name-part>
            <tp:taxon-name-part taxon-name-part-type="species" reg="snizeki">snizeki</tp:taxon-name-part>
            <object-id xmlns:xlink="http://www.w3.org/1999/xlink" content-type="zoobank" xlink:type="simple">http://zoobank.org/5EBA52AC-A557-4722-A7AB-43A881518506</object-id>
          </tp:taxon-name><tp:taxon-status xmlns:xlink="http://www.w3.org/1999/xlink" xlink:type="simple">sp. nov.</tp:taxon-status><xref ref-type="fig" rid="F1">Figures 1</xref><xref ref-type="fig" rid="F1">, 2</xref><xref ref-type="fig" rid="F2">, 6</xref><xref ref-type="fig" rid="F2">, 7</xref><xref ref-type="fig" rid="F2">, 10</xref><xref ref-type="fig" rid="F3">, 12</xref></tp:nomenclature><tp:treatment-sec sec-type="type locality" id="SECID0EQLAC"><title>Type locality.</title><p>NEE Tanzania, SSW of Pangani, environs of Pande.</p></tp:treatment-sec><tp:treatment-sec sec-type="type material" id="SECID0EVLAC"><title>Type material.</title><p><abbrev xmlns:xlink="http://www.w3.org/1999/xlink" xlink:title="holotype" id="ABBRID0E2LAC" xlink:type="simple">HT</abbrev>, male, labelled: “Tanzania NEE | SSW of Pangani | Pande env. | 10.3.2002 | lgt. M. Snížek [p]”; <abbrev xmlns:xlink="http://www.w3.org/1999/xlink" xlink:title="paratype" id="ABBRID0E6LAC" xlink:type="simple">PT</abbrev> Nos. 1–8 (males) and 9–35 (females), same data as holotype; <abbrev xmlns:xlink="http://www.w3.org/1999/xlink" xlink:title="paratype" id="ABBRID0EDMAC" xlink:type="simple">PT</abbrev> Nos. 36–46 (males) and 47–83 (females), same data as holotype, but “coast | Forest [p]”; <abbrev xmlns:xlink="http://www.w3.org/1999/xlink" xlink:title="paratype" id="ABBRID0EHMAC" xlink:type="simple">PT</abbrev> Nos. 84–91 (males) and 92–119 (females): “Tanzania NE | Handeni | Makinda env. | 14.3.2002 | lgt. M. Snížek [p]”; <abbrev xmlns:xlink="http://www.w3.org/1999/xlink" xlink:title="paratype" id="ABBRID0ELMAC" xlink:type="simple">PT</abbrev> Nos. 120–121 (females): “Tanzania NE | E of Kiberashi | 15.3.2002 | lgt. M. Snížek [p]”; <abbrev xmlns:xlink="http://www.w3.org/1999/xlink" xlink:title="paratype" id="ABBRID0EPMAC" xlink:type="simple">PT</abbrev> Nos. 122–129 (females): “Tanzania c.or., 350 m | <named-content xmlns:xlink="http://www.w3.org/1999/xlink" content-type="dwc:verbatimCoordinates" xlink:type="simple"><named-content content-type="geo-json" specific-use="{&#34;type&#34;:&#34;Point&#34;,&#34;coordinates&#34;:[37.506667,6.423333]}" id="NCID0EWMAC" xlink:type="simple">6°25.4'N, 37°30.4'E</named-content></named-content> | 60 km N of Morogoro | leg. L. Hálková, 13.I.2007 [p]”.</p></tp:treatment-sec><tp:treatment-sec sec-type="Type depositories" id="SECID0E1MAC"><title>Type depositories.</title><p><abbrev xmlns:xlink="http://www.w3.org/1999/xlink" xlink:title="holotype" id="ABBRID0EANAC" xlink:type="simple">HT</abbrev> and <abbrev xmlns:xlink="http://www.w3.org/1999/xlink" xlink:title="paratype" id="ABBRID0EENAC" xlink:type="simple">PT</abbrev> no. 1–19, 24–36, 41–84, 87–91, 94–129 in <named-content xmlns:xlink="http://www.w3.org/1999/xlink" content-type="dwc:institutional_code" xlink:type="simple">IECA</named-content>, <abbrev xmlns:xlink="http://www.w3.org/1999/xlink" xlink:title="paratype" id="ABBRID0EQNAC" xlink:type="simple">PT</abbrev> no. 20, 37 in <abbrev xmlns:xlink="http://www.w3.org/1999/xlink" xlink:title="The Natural History Museum, London, United Kingdom" id="ABBRID0EUNAC" xlink:type="simple">BMNH</abbrev>, <abbrev xmlns:xlink="http://www.w3.org/1999/xlink" xlink:title="paratype" id="ABBRID0EYNAC" xlink:type="simple">PT</abbrev> no. 21, 38 in <named-content xmlns:xlink="http://www.w3.org/1999/xlink" content-type="dwc:institutional_code" xlink:type="simple">ISNB</named-content>, <abbrev xmlns:xlink="http://www.w3.org/1999/xlink" xlink:title="paratype" id="ABBRID0EEOAC" xlink:type="simple">PT</abbrev> no. 22, 39 in <named-content xmlns:xlink="http://www.w3.org/1999/xlink" content-type="dwc:institutional_code" xlink:type="simple">MFNB</named-content>, <abbrev xmlns:xlink="http://www.w3.org/1999/xlink" xlink:title="paratype" id="ABBRID0EQOAC" xlink:type="simple">PT</abbrev> no. 23, 40 in <named-content xmlns:xlink="http://www.w3.org/1999/xlink" content-type="dwc:institutional_code" xlink:type="simple">MNHN</named-content>, <abbrev xmlns:xlink="http://www.w3.org/1999/xlink" xlink:title="paratype" id="ABBRID0E3OAC" xlink:type="simple">PT</abbrev> no. 85, 92 in <named-content xmlns:xlink="http://www.w3.org/1999/xlink" content-type="dwc:institutional_code" xlink:type="simple">MRAC</named-content>, <abbrev xmlns:xlink="http://www.w3.org/1999/xlink" xlink:title="paratype" id="ABBRID0EIPAC" xlink:type="simple">PT</abbrev> no. 86, 93 in <named-content xmlns:xlink="http://www.w3.org/1999/xlink" content-type="dwc:institutional_code" xlink:type="simple">NMPC</named-content>.</p></tp:treatment-sec><tp:treatment-sec sec-type="description" id="SECID0EUPAC"><title>Description of holotype</title><p><bold>(male).</bold> Body length 7.9 mm. Body elongate, convex, surface brown, moderately shiny, anterior and basal margins of pronotum and sutura narrowly darkened (Fig. <xref ref-type="fig" rid="F1">1</xref>). Antennae and palpi yellowish brown. Head (except for a few setae on eye-canthus), pronotum and elytra bare, epipleura covered with short but well-visible setae. Legs and ventral surface with sparse, pale setation.</p><fig id="F1" position="float" orientation="portrait"><object-id xmlns:xlink="http://www.w3.org/1999/xlink" content-type="doi" xlink:type="simple">10.3897/zookeys.963.54714.figures1-5</object-id><object-id xmlns:xlink="http://www.w3.org/1999/xlink" content-type="arpha" xlink:type="simple">A23F2A85-FAA7-5F6B-8320-D1BE73FEFAEC</object-id><label>Figures 1–5.</label><caption><p>Habitus of <italic><tp:taxon-name><tp:taxon-name-part taxon-name-part-type="genus" reg="Metapogonia">Metapogonia</tp:taxon-name-part></tp:taxon-name></italic> spp. and associated labels. <bold>1</bold><italic><tp:taxon-name><tp:taxon-name-part taxon-name-part-type="genus" reg="Metapogonia">M.</tp:taxon-name-part> <tp:taxon-name-part taxon-name-part-type="species" reg="snizeki">snizeki</tp:taxon-name-part></tp:taxon-name></italic> sp. nov., <abbrev xmlns:xlink="http://www.w3.org/1999/xlink" xlink:title="holotype" id="ABBRID0E4AAE" xlink:type="simple">HT</abbrev>, 7.9 mm <bold>2</bold><italic><tp:taxon-name><tp:taxon-name-part taxon-name-part-type="genus" reg="Metapogonia">M.</tp:taxon-name-part> <tp:taxon-name-part taxon-name-part-type="species" reg="snizeki">snizeki</tp:taxon-name-part></tp:taxon-name></italic> sp. nov., female <abbrev xmlns:xlink="http://www.w3.org/1999/xlink" xlink:title="paratype" id="ABBRID0EOBAE" xlink:type="simple">PT</abbrev> No. 27, 7.4 mm <bold>3</bold><italic><tp:taxon-name><tp:taxon-name-part taxon-name-part-type="genus" reg="Metapogonia">M.</tp:taxon-name-part> <tp:taxon-name-part taxon-name-part-type="species" reg="elgonensis">elgonensis</tp:taxon-name-part></tp:taxon-name></italic> (Burgeon, 1945), <abbrev xmlns:xlink="http://www.w3.org/1999/xlink" xlink:title="holotype" id="ABBRID0E6BAE" xlink:type="simple">HT</abbrev>, 8.1 mm <bold>4</bold><italic><tp:taxon-name><tp:taxon-name-part taxon-name-part-type="genus" reg="Metapogonia">M.</tp:taxon-name-part> <tp:taxon-name-part taxon-name-part-type="species" reg="elgonensis">elgonensis</tp:taxon-name-part></tp:taxon-name></italic>, female from Uganda: Kelim River, 7.8 mm <bold>5</bold> labels associated with the holotype of <italic><tp:taxon-name><tp:taxon-name-part taxon-name-part-type="genus" reg="Metapogonia">M.</tp:taxon-name-part> <tp:taxon-name-part taxon-name-part-type="species" reg="elgonensis">elgonensis</tp:taxon-name-part></tp:taxon-name></italic>.</p></caption><graphic xmlns:xlink="http://www.w3.org/1999/xlink" xlink:href="zookeys-963-131-g001.jpg" position="float" orientation="portrait" xlink:type="simple" id="oo_444438.jpg"><uri content-type="original_file" xlink:type="simple">https://binary.pensoft.net/fig/444438</uri></graphic></fig><p>Head. Clypeus transverse, broadly rounded, slightly emarginate in the middle, with coarse and dense punctures. Frons and vertex less densely punctate. Eye canthus prominent, largely fused with clypeus; borderline between eye canthus and clypeus invisible. Eye large, distinctly extended beyond the canthus. Antenna with 10 antennomeres; club trimerous, slightly shorter than antennal shaft. Antennomeres 1–7 with few isolated, erect setae; club sparsely covered with moderately long, erect setae. Labrum transverse, narrow, completely covered by clypeus, thus not visible from above, with coarse irregular punctures bearing moderately long, erect setae.</p><p>Pronotum transverse, convex, widest at about the middle, base broader than anterior margin. Anterior angles prominent, acute-angulate; posterior angles obtuse. Anterior margin with membranous border; anterior marginal line incomplete, interrupted in the middle. Lateral marginal line complete; basal marginal line absent. Punctation coarse, punctures separated by 0.5 or less of their diameter, but never confluent. Scutellum triangulate, approximately as wide as long; apex broadly rounded, sparsely punctate in basal half, nearly impunctate apically, completely bare.</p><p>Elytron convex, widest about at middle; sutural angle obtuse-angulate. Surface of elytron covered with coarse, irregular punctures. Basal half of epipleuron with a row of short, recumbent setae. Apical half of lateral margin of elytron with membranous border. Macropterous.</p><p>Protibia bidentate, basal teeth in some specimens subobsolete; terminal calcar present. Mesotibia and metatibia slightly expanded apically, covered with semirecumbent setae, at about the middle with short, incomplete, transversal carina armed with 2 or 3 short, thick setae. Terminal calcars of mesotibia and metatibia flattened, nearly blunt apically; upper calcar about 1.2 times as long as lower calcar. Protarsomeres 1–4 considerably dilated (Fig. <xref ref-type="fig" rid="F3">12</xref>); mesotarsomeres and metatarsomeres 1–4 slightly dilated. Tarsomeres 1–4 on all legs with remarkably shortly and densely macrosetaceous pads ventrally. Tarsomere 5 elongate, ventrally and dorsally with few isolated setae. Claws equal, cleft at the apex.</p><p>Ventral surface of thorax densely covered with setiferous punctures, setae short, recumbent. Abdominal sternites 3–7 covered with irregular punctures bearing short recumbent or semirecubent setae, setae becoming denser laterally. Abdominal sternites 6 and 7 distinctly narrowed at midline. Abdominal sternite 8 nearly completely retracted beneath abdominal sternite 7, bare, only apical margin with row of erect setae. Propygidium (= abdominal tergite 7) and abdominal sternite 7 completely fused. Pygidium extremely large, convex, irregularly coarsely punctate, apically covered with moderately long, semirecumbent setae, except of smooth depressed midline. Apical and lateral margins of pygidium distinctly bordered.</p><p>Male genitalia. Parameres symmetrical (Figs <xref ref-type="fig" rid="F2">6</xref>, <xref ref-type="fig" rid="F2">7</xref>), complex, bare, fused basally.</p></tp:treatment-sec><tp:treatment-sec sec-type="variability" id="SECID0EWDAE"><title>Variability.</title><p>Male paratypes slightly differs in size (total body length 6.8–8.0 mm, 27 specimens measured), some of them are slightly darker than holotype.</p></tp:treatment-sec><tp:treatment-sec sec-type="Sexual dimorphism" id="SECID0E2DAE"><title>Sexual dimorphism.</title><p>Female differs from male in the following characters: body length 6.8–7.8 mm (102 specimens measured); antennal club shorter, as long as 6 antecedent antennomeres. Tarsomeres without patches of macrosetae ventrally; pygidium less prominent, nearly flat, with distinct tooth in the centre of lateral margin (Fig. <xref ref-type="fig" rid="F2">10</xref>).</p><fig id="F2" position="float" orientation="portrait"><object-id xmlns:xlink="http://www.w3.org/1999/xlink" content-type="doi" xlink:type="simple">10.3897/zookeys.963.54714.figures6-11</object-id><object-id xmlns:xlink="http://www.w3.org/1999/xlink" content-type="arpha" xlink:type="simple">58D061B3-586F-5F00-A7D4-AFD53A3E04DC</object-id><label>Figures 6–11.</label><caption><p>Comparison of diagnostic characters of <italic><tp:taxon-name><tp:taxon-name-part taxon-name-part-type="genus" reg="Metapogonia">Metapogonia</tp:taxon-name-part></tp:taxon-name></italic> spp. <bold>6</bold><italic><tp:taxon-name><tp:taxon-name-part taxon-name-part-type="genus" reg="Metapogonia">M.</tp:taxon-name-part> <tp:taxon-name-part taxon-name-part-type="species" reg="snizeki">snizeki</tp:taxon-name-part></tp:taxon-name></italic> sp. nov., parameres of <abbrev xmlns:xlink="http://www.w3.org/1999/xlink" xlink:title="holotype" id="ABBRID0EBFAE" xlink:type="simple">HT</abbrev>, dorsal view <bold>7</bold> the same, ventral view <bold>8</bold><italic><tp:taxon-name><tp:taxon-name-part taxon-name-part-type="genus" reg="Metapogonia">M.</tp:taxon-name-part> <tp:taxon-name-part taxon-name-part-type="species" reg="elgonensis">elgonensis</tp:taxon-name-part></tp:taxon-name></italic> (Burgeon, 1945), parameres of <abbrev xmlns:xlink="http://www.w3.org/1999/xlink" xlink:title="holotype" id="ABBRID0EUFAE" xlink:type="simple">HT</abbrev>, dorsal view <bold>9</bold> the same, lateral view <bold>10</bold><italic><tp:taxon-name><tp:taxon-name-part taxon-name-part-type="genus" reg="Metapogonia">M.</tp:taxon-name-part> <tp:taxon-name-part taxon-name-part-type="species" reg="snizeki">snizeki</tp:taxon-name-part></tp:taxon-name></italic> sp. nov., female pygidium of <abbrev xmlns:xlink="http://www.w3.org/1999/xlink" xlink:title="paratype" id="ABBRID0EHGAE" xlink:type="simple">PT</abbrev> No. 27 <bold>11</bold><italic><tp:taxon-name><tp:taxon-name-part taxon-name-part-type="genus" reg="Metapogonia">M.</tp:taxon-name-part> <tp:taxon-name-part taxon-name-part-type="species" reg="elgonensis">elgonensis</tp:taxon-name-part></tp:taxon-name></italic>, female pygidium of specimen from Uganda: Kelim River. Not to scale.</p></caption><graphic xmlns:xlink="http://www.w3.org/1999/xlink" xlink:href="zookeys-963-131-g002.jpg" position="float" orientation="portrait" xlink:type="simple" id="oo_444439.jpg"><uri content-type="original_file" xlink:type="simple">https://binary.pensoft.net/fig/444439</uri></graphic></fig></tp:treatment-sec><tp:treatment-sec sec-type="Differential diagnosis" id="SECID0E4GAE"><title>Differential diagnosis.</title><p><italic><tp:taxon-name><tp:taxon-name-part taxon-name-part-type="genus" reg="Metapogonia">Metapogonia</tp:taxon-name-part> <tp:taxon-name-part taxon-name-part-type="species" reg="snizeki">snizeki</tp:taxon-name-part></tp:taxon-name></italic> sp. nov. and <italic><tp:taxon-name><tp:taxon-name-part taxon-name-part-type="genus" reg="Metapogonia">M.</tp:taxon-name-part> <tp:taxon-name-part taxon-name-part-type="species" reg="elgonensis">elgonensis</tp:taxon-name-part></tp:taxon-name></italic> are the only <italic><tp:taxon-name><tp:taxon-name-part taxon-name-part-type="genus" reg="Metapogonia">Metapogonia</tp:taxon-name-part></tp:taxon-name></italic> species with deeply bilobed parameres (Figs <xref ref-type="fig" rid="F2">6</xref>, <xref ref-type="fig" rid="F2">8</xref>). All other <italic><tp:taxon-name><tp:taxon-name-part taxon-name-part-type="genus" reg="Metapogonia">Metapogonia</tp:taxon-name-part></tp:taxon-name></italic> species share parameres that are more simply shaped (see e.g. Figs <xref ref-type="fig" rid="F4">14–16</xref>). The males of <italic><tp:taxon-name><tp:taxon-name-part taxon-name-part-type="genus" reg="Metapogonia">M.</tp:taxon-name-part> <tp:taxon-name-part taxon-name-part-type="species" reg="snizeki">snizeki</tp:taxon-name-part></tp:taxon-name></italic> sp. nov. differ from those of <italic><tp:taxon-name><tp:taxon-name-part taxon-name-part-type="genus" reg="Metapogonia">M.</tp:taxon-name-part> <tp:taxon-name-part taxon-name-part-type="species" reg="elgonensis">elgonensis</tp:taxon-name-part></tp:taxon-name></italic> in the shape of the genitalia (compare Figs <xref ref-type="fig" rid="F2">6</xref>, <xref ref-type="fig" rid="F2">7</xref> and <xref ref-type="fig" rid="F2">8</xref>, <xref ref-type="fig" rid="F2">9</xref>) and by the shape of protarsomeres, which are more dilated in <italic><tp:taxon-name><tp:taxon-name-part taxon-name-part-type="genus" reg="Metapogonia">M.</tp:taxon-name-part> <tp:taxon-name-part taxon-name-part-type="species" reg="snizeki">snizeki</tp:taxon-name-part></tp:taxon-name></italic> sp. nov. (Figs <xref ref-type="fig" rid="F3">12</xref>, <xref ref-type="fig" rid="F3">13</xref>). The females of these two species are very difficult to differentate from the dorsal view, the best identification character seeming to be the shape of the pygidium. The tooth of the pygidium is located nearly in the middle of its lateral margin in <italic><tp:taxon-name><tp:taxon-name-part taxon-name-part-type="genus" reg="Metapogonia">M.</tp:taxon-name-part> <tp:taxon-name-part taxon-name-part-type="species" reg="snizeki">snizeki</tp:taxon-name-part></tp:taxon-name></italic> sp. nov. (Fig. <xref ref-type="fig" rid="F2">10</xref>), but distinctly more basally in <italic><tp:taxon-name><tp:taxon-name-part taxon-name-part-type="genus" reg="Metapogonia">M.</tp:taxon-name-part> <tp:taxon-name-part taxon-name-part-type="species" reg="elgonensis">elgonensis</tp:taxon-name-part></tp:taxon-name></italic> (Fig. <xref ref-type="fig" rid="F2">11</xref>).</p><fig id="F3" position="float" orientation="portrait"><object-id xmlns:xlink="http://www.w3.org/1999/xlink" content-type="doi" xlink:type="simple">10.3897/zookeys.963.54714.figures12-13</object-id><object-id xmlns:xlink="http://www.w3.org/1999/xlink" content-type="arpha" xlink:type="simple">C88483F1-CBC6-514F-BE8A-88700DB4470C</object-id><label>Figures 12, 13.</label><caption><p>Male protarsomeres of <italic><tp:taxon-name><tp:taxon-name-part taxon-name-part-type="genus" reg="Metapogonia">Metapogonia</tp:taxon-name-part></tp:taxon-name></italic> spp., dorsal view. <bold>12</bold><italic><tp:taxon-name><tp:taxon-name-part taxon-name-part-type="genus" reg="Metapogonia">M.</tp:taxon-name-part> <tp:taxon-name-part taxon-name-part-type="species" reg="snizeki">snizeki</tp:taxon-name-part></tp:taxon-name></italic> sp. nov., <abbrev xmlns:xlink="http://www.w3.org/1999/xlink" xlink:title="holotype" id="ABBRID0EGMAE" xlink:type="simple">HT</abbrev><bold>13</bold><italic><tp:taxon-name><tp:taxon-name-part taxon-name-part-type="genus" reg="Metapogonia">M.</tp:taxon-name-part> <tp:taxon-name-part taxon-name-part-type="species" reg="elgonensis">elgonensis</tp:taxon-name-part></tp:taxon-name></italic> (Burgeon, 1945), male from Uganda: Atari. Not to scale.</p></caption><graphic xmlns:xlink="http://www.w3.org/1999/xlink" xlink:href="zookeys-963-131-g003.jpg" position="float" orientation="portrait" xlink:type="simple" id="oo_444440.jpg"><uri content-type="original_file" xlink:type="simple">https://binary.pensoft.net/fig/444440</uri></graphic></fig><p>There are three more <italic><tp:taxon-name><tp:taxon-name-part taxon-name-part-type="genus" reg="Metapogonia">Metapogonia</tp:taxon-name-part></tp:taxon-name></italic> species currently known from Tanzania: <italic><tp:taxon-name><tp:taxon-name-part taxon-name-part-type="genus" reg="Metapogonia">M.</tp:taxon-name-part> <tp:taxon-name-part taxon-name-part-type="species" reg="kaszabi">kaszabi</tp:taxon-name-part></tp:taxon-name></italic> (Frey, 1974), <italic><tp:taxon-name><tp:taxon-name-part taxon-name-part-type="genus" reg="Metapogonia">M.</tp:taxon-name-part> <tp:taxon-name-part taxon-name-part-type="species" reg="parvula">parvula</tp:taxon-name-part></tp:taxon-name></italic> (Moser, 1918), and <italic><tp:taxon-name><tp:taxon-name-part taxon-name-part-type="genus" reg="Metapogonia">M.</tp:taxon-name-part> <tp:taxon-name-part taxon-name-part-type="species" reg="platypus">platypus</tp:taxon-name-part></tp:taxon-name></italic> (Kolbe, 1899). They are easily distinguishable from <italic><tp:taxon-name><tp:taxon-name-part taxon-name-part-type="genus" reg="Metapogonia">M.</tp:taxon-name-part> <tp:taxon-name-part taxon-name-part-type="species" reg="snizeki">snizeki</tp:taxon-name-part></tp:taxon-name></italic> sp. nov. by the shape of the male genitalia (Figs <xref ref-type="fig" rid="F4">14–16</xref>) and smaller overall body size (length up to 6.2 mm).</p><fig id="F4" position="float" orientation="portrait"><object-id xmlns:xlink="http://www.w3.org/1999/xlink" content-type="doi" xlink:type="simple">10.3897/zookeys.963.54714.figures14-16</object-id><object-id xmlns:xlink="http://www.w3.org/1999/xlink" content-type="arpha" xlink:type="simple">EFBB513A-8D1F-5233-8DD1-66B6AEB1361B</object-id><label>Figures 14–16.</label><caption><p>Parameres of <italic><tp:taxon-name><tp:taxon-name-part taxon-name-part-type="genus" reg="Metapogonia">Metapogonia</tp:taxon-name-part></tp:taxon-name></italic> spp., dorsal view. <bold>14</bold><italic><tp:taxon-name><tp:taxon-name-part taxon-name-part-type="genus" reg="Metapogonia">M.</tp:taxon-name-part> <tp:taxon-name-part taxon-name-part-type="species" reg="kaszabi">kaszabi</tp:taxon-name-part></tp:taxon-name></italic> (Frey, 1974) <bold>15</bold><italic><tp:taxon-name><tp:taxon-name-part taxon-name-part-type="genus" reg="Metapogonia">M.</tp:taxon-name-part> <tp:taxon-name-part taxon-name-part-type="species" reg="parvula">parvula</tp:taxon-name-part></tp:taxon-name></italic> (Moser, 1918) <bold>16</bold><italic><tp:taxon-name><tp:taxon-name-part taxon-name-part-type="genus" reg="Metapogonia">M.</tp:taxon-name-part> <tp:taxon-name-part taxon-name-part-type="species" reg="platypus">platypus</tp:taxon-name-part></tp:taxon-name></italic> (Kolbe, 1899). Not to scale.</p></caption><graphic xmlns:xlink="http://www.w3.org/1999/xlink" xlink:href="zookeys-963-131-g004.jpg" position="float" orientation="portrait" xlink:type="simple" id="oo_444441.jpg"><uri content-type="original_file" xlink:type="simple">https://binary.pensoft.net/fig/444441</uri></graphic></fig></tp:treatment-sec><tp:treatment-sec sec-type="Collecting events" id="SECID0EQQAE"><title>Collecting events.</title><p>The majority of type material was captured when attracted to light (M. Snížek pers. comm.).</p></tp:treatment-sec><tp:treatment-sec sec-type="etymology" id="SECID0EVQAE"><title>Etymology.</title><p>The species is named after Miroslav Snížek (Homole near České Budějovice, Czech Republic), one of the collectors of the new species.</p></tp:treatment-sec><tp:treatment-sec sec-type="distribution" id="SECID0E1QAE"><title>Distribution.</title><p>Northeastern Tanzania (Fig. <xref ref-type="fig" rid="F5">17</xref>).</p><fig id="F5" position="float" orientation="portrait"><object-id xmlns:xlink="http://www.w3.org/1999/xlink" content-type="doi" xlink:type="simple">10.3897/zookeys.963.54714.figure17</object-id><object-id xmlns:xlink="http://www.w3.org/1999/xlink" content-type="arpha" xlink:type="simple">64AEDC33-E9F9-50AC-85EE-D309EB6EED7E</object-id><label>Figure 17.</label><caption><p>Geographic distribution of <italic><tp:taxon-name><tp:taxon-name-part taxon-name-part-type="genus" reg="Metapogonia">Metapogonia</tp:taxon-name-part> <tp:taxon-name-part taxon-name-part-type="species" reg="snizeki">snizeki</tp:taxon-name-part></tp:taxon-name></italic> sp. nov. (squares) and <italic><tp:taxon-name><tp:taxon-name-part taxon-name-part-type="genus" reg="Metapogonia">M.</tp:taxon-name-part> <tp:taxon-name-part taxon-name-part-type="species" reg="elgonensis">elgonensis</tp:taxon-name-part></tp:taxon-name></italic> (Burgeon, 1945) (circles). Red symbols indicate type localities.</p></caption><graphic xmlns:xlink="http://www.w3.org/1999/xlink" xlink:href="zookeys-963-131-g005.jpg" position="float" orientation="portrait" xlink:type="simple" id="oo_444442.jpg"><uri content-type="original_file" xlink:type="simple">https://binary.pensoft.net/fig/444442</uri></graphic></fig></tp:treatment-sec></tp:taxon-treatment>
