# Supplementary material for: Metapogonia snizeki sp. nov. and a previously unknown female of M. elgonensis (Burgeon, 1945) (Coleoptera, Scarabaeidae, Melolonthinae, Diplotaxini)
Source: Zookeys. 2020 Aug 24;963:131–40. doi: 10.3897/zookeys.963.54714 (PMC7458945; doi:10.3897/zookeys.963.54714)
Supplement: XML Treatment for Metapogonia elgonensis [file zookeys.963.54714-treatment2.xml]

<!DOCTYPE tp:taxon-treatment
  PUBLIC "-//TaxonX//DTD Taxonomic Treatment Publishing DTD v0 20100105//EN" "tax-treatment-NSO.dtd">
<tp:taxon-treatment xmlns:tp="http://www.plazi.org/taxpub"><tp:treatment-meta><kwd-group><label>Taxon classification</label><kwd><named-content xmlns:xlink="http://www.w3.org/1999/xlink" content-type="kingdom">Animalia</named-content></kwd><kwd><named-content xmlns:xlink="http://www.w3.org/1999/xlink" content-type="order">Coleoptera</named-content></kwd><kwd><named-content xmlns:xlink="http://www.w3.org/1999/xlink" content-type="family">Scarabaeidae</named-content></kwd></kwd-group><mixed-citation publication-type="journal"><person-group><name><surname>Bezděk</surname><given-names>Aleš</given-names></name></person-group><article-title><italic><tp:taxon-name><tp:taxon-name-part taxon-name-part-type="genus" reg="Metapogonia">Metapogonia</tp:taxon-name-part> <tp:taxon-name-part taxon-name-part-type="species" reg="snizeki">snizeki</tp:taxon-name-part></tp:taxon-name></italic> sp. nov. and a previously unknown female of <italic><tp:taxon-name><tp:taxon-name-part taxon-name-part-type="genus" reg="Metapogonia">M.</tp:taxon-name-part> <tp:taxon-name-part taxon-name-part-type="species" reg="elgonensis">elgonensis</tp:taxon-name-part></tp:taxon-name></italic> (Burgeon, 1945) (<tp:taxon-name><tp:taxon-name-part taxon-name-part-type="order">Coleoptera</tp:taxon-name-part></tp:taxon-name>, <tp:taxon-name><tp:taxon-name-part taxon-name-part-type="family">Scarabaeidae</tp:taxon-name-part></tp:taxon-name>, <tp:taxon-name><tp:taxon-name-part taxon-name-part-type="subfamily">Melolonthinae</tp:taxon-name-part></tp:taxon-name>, <tp:taxon-name><tp:taxon-name-part taxon-name-part-type="tribe">Diplotaxini</tp:taxon-name-part></tp:taxon-name>)</article-title><source>Zookeys</source><day>24</day><month>8</month><year>2020</year><volume>963</volume><fpage>131</fpage><lpage>140</lpage><pub-id pub-id-type="doi">10.3897/zookeys.963.54714</pub-id></mixed-citation></tp:treatment-meta><tp:nomenclature><tp:taxon-name><object-id xmlns:xlink="http://www.w3.org/1999/xlink" content-type="arpha" xlink:type="simple">14304A95-DE26-59EC-8E60-043E9B79F9AC</object-id>
            <tp:taxon-name-part taxon-name-part-type="genus" reg="Metapogonia">Metapogonia</tp:taxon-name-part>
            <tp:taxon-name-part taxon-name-part-type="species" reg="elgonensis">elgonensis</tp:taxon-name-part>
          </tp:taxon-name><tp:taxon-authority>(Burgeon, 1945)</tp:taxon-authority><xref ref-type="fig" rid="F1">Figures 3–5</xref><xref ref-type="fig" rid="F2">, 8</xref><xref ref-type="fig" rid="F2">, 9</xref><xref ref-type="fig" rid="F2">, 11</xref><xref ref-type="fig" rid="F3">, 13</xref><tp:nomenclature-citation-list><tp:nomenclature-citation><tp:taxon-name>
                <tp:taxon-name-part taxon-name-part-type="genus" reg="Metagonia">Metagonia</tp:taxon-name-part> <tp:taxon-name-part taxon-name-part-type="species" reg="elgonensis">elgonensis</tp:taxon-name-part></tp:taxon-name><comment><xref ref-type="bibr" rid="B3">Burgeon 1945</xref>: 17, fig. 19 (primary description); <xref ref-type="bibr" rid="B2">Bezděk 2004</xref>: 66 (catalogue).</comment></tp:nomenclature-citation><tp:nomenclature-citation><tp:taxon-name>
                <tp:taxon-name-part taxon-name-part-type="genus" reg="Metapogonia">Metapogonia</tp:taxon-name-part> <tp:taxon-name-part taxon-name-part-type="species" reg="elgonensis">elgonensis</tp:taxon-name-part></tp:taxon-name><comment>: <xref ref-type="bibr" rid="B4">Lacroix 2008</xref>: 69 (new generic combination); <xref ref-type="bibr" rid="B5">Lacroix 2010</xref>: 78 (catalogue).</comment></tp:nomenclature-citation></tp:nomenclature-citation-list></tp:nomenclature><tp:treatment-sec sec-type="type locality" id="SECID0EJVAE"><title>Type locality.</title><p>“Jonction Camp E. Elgon”.</p></tp:treatment-sec><tp:treatment-sec sec-type="type material" id="SECID0EOVAE"><title>Type material examined.</title><p><abbrev xmlns:xlink="http://www.w3.org/1999/xlink" xlink:title="holotype" id="ABBRID0EUVAE" xlink:type="simple">HT</abbrev>, male, fixed by original designation, 8.1 mm: “MUSÉE DU CONGO | B.E.A.: Jonct. Camp - | E. Elgon, IV-V-1914 | Dr. Bayer [p] || Metagonia | elgonensis | Type Burg. [hw] || TYPUS [p] | elgonensis Burg. [h, red label, black frame] || Metagonia elgonensis | Burgeon, 1945 | holotypus, ♂ | det. A. Bezděk, 2017 [p, red label]”. Deposited in <named-content xmlns:xlink="http://www.w3.org/1999/xlink" content-type="dwc:institutional_code" xlink:type="simple">MRAC</named-content>.</p></tp:treatment-sec><tp:treatment-sec sec-type="material" id="SECID0EAWAE"><title>Additional material examined</title><p>(8 specimens). UGANDA • 1 male and 6 females (<named-content xmlns:xlink="http://www.w3.org/1999/xlink" content-type="dwc:institutional_code" xlink:type="simple">IECA</named-content>), Kelim River, 17.IV.1976, leg. I. Hájek • 1 male (<named-content xmlns:xlink="http://www.w3.org/1999/xlink" content-type="dwc:institutional_code" xlink:type="simple">IECA</named-content>), Kapchorwa district, 5 km NE of Atari, 1066 m a.s.l., <named-content xmlns:xlink="http://www.w3.org/1999/xlink" content-type="dwc:verbatimCoordinates" xlink:type="simple"><named-content content-type="geo-json" specific-use="{&#34;type&#34;:&#34;Point&#34;,&#34;coordinates&#34;:[34.420110,1.476330]}" id="NCID0EZWAE" xlink:type="simple">1.47633N, 34.42011E</named-content></named-content>, 26.I.2016, leg. W. &amp; M. Grosser.</p></tp:treatment-sec><tp:treatment-sec sec-type="diagnosis" id="SECID0E5WAE"><title>Diagnosis of females.</title><p>Body length 6.9–8.5 mm (6 specimens measured). Body elongate (Fig. <xref ref-type="fig" rid="F1">4</xref>), convex, surface brown, moderately shiny, anterior and basal margins of pronotum and sutura very narrowly darkened. Antennae and palpi somewhat paler. Head, pronotum, and elytra bare. Legs and ventral surface with sparse, pale setation. Clypeus transverse, broadly rounded, with coarse and dense punctures. Eye canthus prominent, largely fused with clypeus. Eye large, distinctly extended beyond the canthus. Antenna with 10 antennomeres; club trimerous, shorter than antennal shaft. Labrum transverse, narrow, completely covered by clypeus. Pronotum transverse, convex, widest at about the middle. Anterior angles prominent; posterior angles obtuse. Anterior margin with membranous border; lateral marginal line complete; basal marginal line absent. Punctation coarse. Elytron convex, widest about at middle. Surface of elytron covered with coarse, irregular punctures. Macropterous. Protibia bidentate; terminal calcar present. All tarsomeres normally developed. Claws equal, cleft at the apex. Ventral surface of thorax densely covered with setiferous punctures, setae short, recumbent. Pygidium large, almost flat, with distinct tooth in the basal third of lateral margin (Fig. <xref ref-type="fig" rid="F2">11</xref>).</p></tp:treatment-sec><tp:treatment-sec sec-type="distribution" id="SECID0EMXAE"><title>Distribution.</title><p>Kenya (<xref ref-type="bibr" rid="B3">Burgeon 1945</xref>), first record for Uganda. The species is known from the Mount Elgon area only (Fig. <xref ref-type="fig" rid="F5">17</xref>).</p></tp:treatment-sec><tp:treatment-sec sec-type="remarks" id="SECID0E1XAE"><title>Remark.</title><p>The holotype of <italic><tp:taxon-name><tp:taxon-name-part taxon-name-part-type="genus" reg="Metapogonia">M.</tp:taxon-name-part> <tp:taxon-name-part taxon-name-part-type="species" reg="elgonensis">elgonensis</tp:taxon-name-part></tp:taxon-name></italic> was collected by Leon Bayer during his 1914 expedition to eastern Africa in the so called “Junction Camp” (<xref ref-type="bibr" rid="B1">Bayer 1923</xref>). According to <xref ref-type="bibr" rid="B7">Moreau et al. (1946)</xref>, the “Junction Camp” was built on a foothill of Mount Elgon in Kenya, the coordinates of the location are approximately <named-content xmlns:xlink="http://www.w3.org/1999/xlink" content-type="dwc:verbatimCoordinates" xlink:type="simple"><named-content content-type="geo-json" specific-use="{&#34;type&#34;:&#34;Point&#34;,&#34;coordinates&#34;:[34.833333,1.116667]}" id="NCID0EWYAE" xlink:type="simple">1°7'N, 34°50'E</named-content></named-content>.</p><p>The following additional specimens were used for comparison (Figs <xref ref-type="fig" rid="F4">14–16</xref>):</p><p><italic><tp:taxon-name><tp:taxon-name-part taxon-name-part-type="genus" reg="Metapogonia">Metapogonia</tp:taxon-name-part> <tp:taxon-name-part taxon-name-part-type="species" reg="kaszabi">kaszabi</tp:taxon-name-part></tp:taxon-name></italic> (Frey, 1974). Tanzania • 1 male (<named-content xmlns:xlink="http://www.w3.org/1999/xlink" content-type="dwc:institutional_code" xlink:type="simple">IECA</named-content>), Arusha distr., Macumira near Arusha, 1200 m, 15.II.2008, leg. A. Bellmann.</p><p><italic><tp:taxon-name><tp:taxon-name-part taxon-name-part-type="genus" reg="Metapogonia">Metapogonia</tp:taxon-name-part> <tp:taxon-name-part taxon-name-part-type="species" reg="parvula">parvula</tp:taxon-name-part></tp:taxon-name></italic> (Moser, 1918). Tanzania • 1 male (<named-content xmlns:xlink="http://www.w3.org/1999/xlink" content-type="dwc:institutional_code" xlink:type="simple">IECA</named-content>), Handeni, Makinda env., 14.III.2002, leg. M. Snížek.</p><p><italic><tp:taxon-name><tp:taxon-name-part taxon-name-part-type="genus" reg="Metapogonia">Metapogonia</tp:taxon-name-part> <tp:taxon-name-part taxon-name-part-type="species" reg="platypus">platypus</tp:taxon-name-part></tp:taxon-name></italic> (Kolbe, 1899). Tanzania • 1 male (<named-content xmlns:xlink="http://www.w3.org/1999/xlink" content-type="dwc:institutional_code" xlink:type="simple">IECA</named-content>), SSW of Pangani, Pande env., 10.III.2002, leg. M. Snížek.</p></tp:treatment-sec><tp:treatment-sec><!--Section generated to contain objects referenced in tp:taxon-treatment.--><fig id="F1" position="float" orientation="portrait"><object-id xmlns:xlink="http://www.w3.org/1999/xlink" content-type="doi" xlink:type="simple">10.3897/zookeys.963.54714.figures1-5</object-id><object-id xmlns:xlink="http://www.w3.org/1999/xlink" content-type="arpha" xlink:type="simple">A23F2A85-FAA7-5F6B-8320-D1BE73FEFAEC</object-id><label>Figures 1–5.</label><caption><p>Habitus of <italic><tp:taxon-name><tp:taxon-name-part taxon-name-part-type="genus" reg="Metapogonia">Metapogonia</tp:taxon-name-part></tp:taxon-name></italic> spp. and associated labels. <bold>1</bold><italic><tp:taxon-name><tp:taxon-name-part taxon-name-part-type="genus" reg="Metapogonia">M.</tp:taxon-name-part> <tp:taxon-name-part taxon-name-part-type="species" reg="snizeki">snizeki</tp:taxon-name-part></tp:taxon-name></italic> sp. nov., <abbrev xmlns:xlink="http://www.w3.org/1999/xlink" xlink:title="holotype" id="ABBRID0E4AAE" xlink:type="simple">HT</abbrev>, 7.9 mm <bold>2</bold><italic><tp:taxon-name><tp:taxon-name-part taxon-name-part-type="genus" reg="Metapogonia">M.</tp:taxon-name-part> <tp:taxon-name-part taxon-name-part-type="species" reg="snizeki">snizeki</tp:taxon-name-part></tp:taxon-name></italic> sp. nov., female <abbrev xmlns:xlink="http://www.w3.org/1999/xlink" xlink:title="paratype" id="ABBRID0EOBAE" xlink:type="simple">PT</abbrev> No. 27, 7.4 mm <bold>3</bold><italic><tp:taxon-name><tp:taxon-name-part taxon-name-part-type="genus" reg="Metapogonia">M.</tp:taxon-name-part> <tp:taxon-name-part taxon-name-part-type="species" reg="elgonensis">elgonensis</tp:taxon-name-part></tp:taxon-name></italic> (Burgeon, 1945), <abbrev xmlns:xlink="http://www.w3.org/1999/xlink" xlink:title="holotype" id="ABBRID0E6BAE" xlink:type="simple">HT</abbrev>, 8.1 mm <bold>4</bold><italic><tp:taxon-name><tp:taxon-name-part taxon-name-part-type="genus" reg="Metapogonia">M.</tp:taxon-name-part> <tp:taxon-name-part taxon-name-part-type="species" reg="elgonensis">elgonensis</tp:taxon-name-part></tp:taxon-name></italic>, female from Uganda: Kelim River, 7.8 mm <bold>5</bold> labels associated with the holotype of <italic><tp:taxon-name><tp:taxon-name-part taxon-name-part-type="genus" reg="Metapogonia">M.</tp:taxon-name-part> <tp:taxon-name-part taxon-name-part-type="species" reg="elgonensis">elgonensis</tp:taxon-name-part></tp:taxon-name></italic>.</p></caption><graphic xmlns:xlink="http://www.w3.org/1999/xlink" xlink:href="zookeys-963-131-g001.jpg" position="float" orientation="portrait" xlink:type="simple" id="oo_444438.jpg"><uri content-type="original_file" xlink:type="simple">https://binary.pensoft.net/fig/444438</uri></graphic></fig><fig id="F2" position="float" orientation="portrait"><object-id xmlns:xlink="http://www.w3.org/1999/xlink" content-type="doi" xlink:type="simple">10.3897/zookeys.963.54714.figures6-11</object-id><object-id xmlns:xlink="http://www.w3.org/1999/xlink" content-type="arpha" xlink:type="simple">58D061B3-586F-5F00-A7D4-AFD53A3E04DC</object-id><label>Figures 6–11.</label><caption><p>Comparison of diagnostic characters of <italic><tp:taxon-name><tp:taxon-name-part taxon-name-part-type="genus" reg="Metapogonia">Metapogonia</tp:taxon-name-part></tp:taxon-name></italic> spp. <bold>6</bold><italic><tp:taxon-name><tp:taxon-name-part taxon-name-part-type="genus" reg="Metapogonia">M.</tp:taxon-name-part> <tp:taxon-name-part taxon-name-part-type="species" reg="snizeki">snizeki</tp:taxon-name-part></tp:taxon-name></italic> sp. nov., parameres of <abbrev xmlns:xlink="http://www.w3.org/1999/xlink" xlink:title="holotype" id="ABBRID0EBFAE" xlink:type="simple">HT</abbrev>, dorsal view <bold>7</bold> the same, ventral view <bold>8</bold><italic><tp:taxon-name><tp:taxon-name-part taxon-name-part-type="genus" reg="Metapogonia">M.</tp:taxon-name-part> <tp:taxon-name-part taxon-name-part-type="species" reg="elgonensis">elgonensis</tp:taxon-name-part></tp:taxon-name></italic> (Burgeon, 1945), parameres of <abbrev xmlns:xlink="http://www.w3.org/1999/xlink" xlink:title="holotype" id="ABBRID0EUFAE" xlink:type="simple">HT</abbrev>, dorsal view <bold>9</bold> the same, lateral view <bold>10</bold><italic><tp:taxon-name><tp:taxon-name-part taxon-name-part-type="genus" reg="Metapogonia">M.</tp:taxon-name-part> <tp:taxon-name-part taxon-name-part-type="species" reg="snizeki">snizeki</tp:taxon-name-part></tp:taxon-name></italic> sp. nov., female pygidium of <abbrev xmlns:xlink="http://www.w3.org/1999/xlink" xlink:title="paratype" id="ABBRID0EHGAE" xlink:type="simple">PT</abbrev> No. 27 <bold>11</bold><italic><tp:taxon-name><tp:taxon-name-part taxon-name-part-type="genus" reg="Metapogonia">M.</tp:taxon-name-part> <tp:taxon-name-part taxon-name-part-type="species" reg="elgonensis">elgonensis</tp:taxon-name-part></tp:taxon-name></italic>, female pygidium of specimen from Uganda: Kelim River. Not to scale.</p></caption><graphic xmlns:xlink="http://www.w3.org/1999/xlink" xlink:href="zookeys-963-131-g002.jpg" position="float" orientation="portrait" xlink:type="simple" id="oo_444439.jpg"><uri content-type="original_file" xlink:type="simple">https://binary.pensoft.net/fig/444439</uri></graphic></fig><fig id="F3" position="float" orientation="portrait"><object-id xmlns:xlink="http://www.w3.org/1999/xlink" content-type="doi" xlink:type="simple">10.3897/zookeys.963.54714.figures12-13</object-id><object-id xmlns:xlink="http://www.w3.org/1999/xlink" content-type="arpha" xlink:type="simple">C88483F1-CBC6-514F-BE8A-88700DB4470C</object-id><label>Figures 12, 13.</label><caption><p>Male protarsomeres of <italic><tp:taxon-name><tp:taxon-name-part taxon-name-part-type="genus" reg="Metapogonia">Metapogonia</tp:taxon-name-part></tp:taxon-name></italic> spp., dorsal view. <bold>12</bold><italic><tp:taxon-name><tp:taxon-name-part taxon-name-part-type="genus" reg="Metapogonia">M.</tp:taxon-name-part> <tp:taxon-name-part taxon-name-part-type="species" reg="snizeki">snizeki</tp:taxon-name-part></tp:taxon-name></italic> sp. nov., <abbrev xmlns:xlink="http://www.w3.org/1999/xlink" xlink:title="holotype" id="ABBRID0EGMAE" xlink:type="simple">HT</abbrev><bold>13</bold><italic><tp:taxon-name><tp:taxon-name-part taxon-name-part-type="genus" reg="Metapogonia">M.</tp:taxon-name-part> <tp:taxon-name-part taxon-name-part-type="species" reg="elgonensis">elgonensis</tp:taxon-name-part></tp:taxon-name></italic> (Burgeon, 1945), male from Uganda: Atari. Not to scale.</p></caption><graphic xmlns:xlink="http://www.w3.org/1999/xlink" xlink:href="zookeys-963-131-g003.jpg" position="float" orientation="portrait" xlink:type="simple" id="oo_444440.jpg"><uri content-type="original_file" xlink:type="simple">https://binary.pensoft.net/fig/444440</uri></graphic></fig><fig id="F5" position="float" orientation="portrait"><object-id xmlns:xlink="http://www.w3.org/1999/xlink" content-type="doi" xlink:type="simple">10.3897/zookeys.963.54714.figure17</object-id><object-id xmlns:xlink="http://www.w3.org/1999/xlink" content-type="arpha" xlink:type="simple">64AEDC33-E9F9-50AC-85EE-D309EB6EED7E</object-id><label>Figure 17.</label><caption><p>Geographic distribution of <italic><tp:taxon-name><tp:taxon-name-part taxon-name-part-type="genus" reg="Metapogonia">Metapogonia</tp:taxon-name-part> <tp:taxon-name-part taxon-name-part-type="species" reg="snizeki">snizeki</tp:taxon-name-part></tp:taxon-name></italic> sp. nov. (squares) and <italic><tp:taxon-name><tp:taxon-name-part taxon-name-part-type="genus" reg="Metapogonia">M.</tp:taxon-name-part> <tp:taxon-name-part taxon-name-part-type="species" reg="elgonensis">elgonensis</tp:taxon-name-part></tp:taxon-name></italic> (Burgeon, 1945) (circles). Red symbols indicate type localities.</p></caption><graphic xmlns:xlink="http://www.w3.org/1999/xlink" xlink:href="zookeys-963-131-g005.jpg" position="float" orientation="portrait" xlink:type="simple" id="oo_444442.jpg"><uri content-type="original_file" xlink:type="simple">https://binary.pensoft.net/fig/444442</uri></graphic></fig><fig id="F4" position="float" orientation="portrait"><object-id xmlns:xlink="http://www.w3.org/1999/xlink" content-type="doi" xlink:type="simple">10.3897/zookeys.963.54714.figures14-16</object-id><object-id xmlns:xlink="http://www.w3.org/1999/xlink" content-type="arpha" xlink:type="simple">EFBB513A-8D1F-5233-8DD1-66B6AEB1361B</object-id><label>Figures 14–16.</label><caption><p>Parameres of <italic><tp:taxon-name><tp:taxon-name-part taxon-name-part-type="genus" reg="Metapogonia">Metapogonia</tp:taxon-name-part></tp:taxon-name></italic> spp., dorsal view. <bold>14</bold><italic><tp:taxon-name><tp:taxon-name-part taxon-name-part-type="genus" reg="Metapogonia">M.</tp:taxon-name-part> <tp:taxon-name-part taxon-name-part-type="species" reg="kaszabi">kaszabi</tp:taxon-name-part></tp:taxon-name></italic> (Frey, 1974) <bold>15</bold><italic><tp:taxon-name><tp:taxon-name-part taxon-name-part-type="genus" reg="Metapogonia">M.</tp:taxon-name-part> <tp:taxon-name-part taxon-name-part-type="species" reg="parvula">parvula</tp:taxon-name-part></tp:taxon-name></italic> (Moser, 1918) <bold>16</bold><italic><tp:taxon-name><tp:taxon-name-part taxon-name-part-type="genus" reg="Metapogonia">M.</tp:taxon-name-part> <tp:taxon-name-part taxon-name-part-type="species" reg="platypus">platypus</tp:taxon-name-part></tp:taxon-name></italic> (Kolbe, 1899). Not to scale.</p></caption><graphic xmlns:xlink="http://www.w3.org/1999/xlink" xlink:href="zookeys-963-131-g004.jpg" position="float" orientation="portrait" xlink:type="simple" id="oo_444441.jpg"><uri content-type="original_file" xlink:type="simple">https://binary.pensoft.net/fig/444441</uri></graphic></fig></tp:treatment-sec><ref-list><ref id="B3"><mixed-citation xmlns:xlink="http://www.w3.org/1999/xlink" xlink:type="simple"><person-group><name name-style="western"><surname>Burgeon</surname><given-names>L</given-names></name></person-group> (<year>1945</year>) <article-title>Les <tp:taxon-name><tp:taxon-name-part taxon-name-part-type="subtribe">Diplotaxina</tp:taxon-name-part></tp:taxon-name> du Congo belge (Coleopt. Scarab. <tp:taxon-name><tp:taxon-name-part taxon-name-part-type="subfamily">Melolonthinae</tp:taxon-name-part></tp:taxon-name>).</article-title><source>Revue de Zoologie et de Botanique Africaines</source><volume>39</volume>: <fpage>1</fpage>–<lpage>23</lpage>.</mixed-citation></ref><ref id="B2"><mixed-citation xmlns:xlink="http://www.w3.org/1999/xlink" xlink:type="simple"><person-group><name name-style="western"><surname>Bezděk</surname><given-names>A</given-names></name></person-group> (<year>2004</year>) <article-title>Catalogue of <tp:taxon-name><tp:taxon-name-part taxon-name-part-type="tribe">Diplotaxini</tp:taxon-name-part></tp:taxon-name> (<tp:taxon-name><tp:taxon-name-part taxon-name-part-type="order">Coleoptera</tp:taxon-name-part></tp:taxon-name>: <tp:taxon-name><tp:taxon-name-part taxon-name-part-type="family">Scarabaeidae</tp:taxon-name-part></tp:taxon-name>: <tp:taxon-name><tp:taxon-name-part taxon-name-part-type="subfamily">Melolonthinae</tp:taxon-name-part></tp:taxon-name>) of the Old World.</article-title><source>Zootaxa</source><volume>463</volume>: <fpage>1</fpage>–<lpage>90</lpage>. <ext-link xlink:type="simple" ext-link-type="doi" xlink:href="10.11646/zootaxa.463.1.1">https://doi.org/10.11646/zootaxa.463.1.1</ext-link></mixed-citation></ref><ref id="B4"><mixed-citation xmlns:xlink="http://www.w3.org/1999/xlink" xlink:type="simple"><person-group><name name-style="western"><surname>Lacroix</surname><given-names>M</given-names></name></person-group> (<year>2008</year>) <article-title>Contribution à la connaisance des <tp:taxon-name><tp:taxon-name-part taxon-name-part-type="subfamily">Melolonthinae</tp:taxon-name-part></tp:taxon-name> africains, I. Nouveaux genres et nouvelles espèces du complexe <italic><tp:taxon-name><tp:taxon-name-part taxon-name-part-type="genus">Apogonia</tp:taxon-name-part></tp:taxon-name></italic> Kirby, 1819 (<tp:taxon-name><tp:taxon-name-part taxon-name-part-type="order">Coleoptera</tp:taxon-name-part></tp:taxon-name>, <tp:taxon-name><tp:taxon-name-part taxon-name-part-type="family">Melolonthidae</tp:taxon-name-part></tp:taxon-name>).</article-title><source>Coléoptères</source><volume>14</volume>: <fpage>67</fpage>–<lpage>98</lpage>.</mixed-citation></ref><ref id="B5"><mixed-citation xmlns:xlink="http://www.w3.org/1999/xlink" xlink:type="simple"><person-group><name name-style="western"><surname>Lacroix</surname><given-names>M</given-names></name></person-group> (<year>2010</year>) <source><tp:taxon-name><tp:taxon-name-part taxon-name-part-type="subfamily">Melolonthinae</tp:taxon-name-part></tp:taxon-name> afrotropicaux (<tp:taxon-name><tp:taxon-name-part taxon-name-part-type="superfamily">Scarabaeoidea</tp:taxon-name-part></tp:taxon-name>, <tp:taxon-name><tp:taxon-name-part taxon-name-part-type="family">Melolonthidae</tp:taxon-name-part></tp:taxon-name>). Genera et catalogue commenté.</source><publisher-name>Editions Marc Lacroix</publisher-name>, <publisher-loc>Paris</publisher-loc>, <size units="page">277 pp</size>. [192 pls]</mixed-citation></ref><ref id="B1"><mixed-citation xmlns:xlink="http://www.w3.org/1999/xlink" xlink:type="simple"><person-group><name name-style="western"><surname>Bayer</surname><given-names>L</given-names></name></person-group> (<year>1923</year>) <article-title>Wild life on and around Mount Elgon, equatorial East Africa. Part 1. The journey to Mount Elgon.</article-title><source>Bulletin of the New York Zoological Society</source><volume>24</volume>: <fpage>131</fpage>–<lpage>140</lpage>.</mixed-citation></ref><ref id="B7"><mixed-citation xmlns:xlink="http://www.w3.org/1999/xlink" xlink:type="simple"><person-group><name name-style="western"><surname>Moreau</surname><given-names>RE</given-names></name><name name-style="western"><surname>Hopkins</surname><given-names>GHE</given-names></name><name name-style="western"><surname>Hayman</surname><given-names>RW</given-names></name></person-group> (<year>1946</year>) <article-title>The type-localities of some African mammals.</article-title><source>Proceedings of the Zoological Society of London</source><volume>115</volume>: <fpage>387</fpage>–<lpage>447</lpage>. <ext-link xlink:type="simple" ext-link-type="doi" xlink:href="10.1111/j.1096-3642.1946.tb00101.x">https://doi.org/10.1111/j.1096-3642.1946.tb00101.x</ext-link></mixed-citation></ref></ref-list></tp:taxon-treatment>
